# Supplementary material for: Overexpression of Barley Transcription Factor HvERF2.11 in Arabidopsis Enhances Plant Waterlogging Tolerance
Source: Int J Mol Sci. 2020 Mar 13;21(6):1982. doi: 10.3390/ijms21061982 (PMC7139581; doi:10.3390/ijms21061982)
Supplement: Supplementary file 1 [file ijms-21-01982-s001.zip]

Archive with 4 entries (3 files):
- supplementals/Supplemental Data 1.docx
- supplementals/Supplemental Data 2.docx
- supplementals/Table S1.docx
- supplementals/
